# Supplementary material for: Cryptic kin discrimination during communal lactation in mice favours cooperation between relatives
Source: Commun Biol. 2023 Jul 15;6:734. doi: 10.1038/s42003-023-05115-3 (PMC10349843; doi:10.1038/s42003-023-05115-3)
Supplement: Supplementary file 3 — Supplementary Software 1 [file 42003_2023_5115_MOESM3_ESM.xlsx]

## Sheet: Answer Report 1
Microsoft Excel 16.38 Answer Report
Worksheet: [Shared investment_calculator.xlsx]Sheet1
Report Created: 23/07/2020 08:58:33
Result: Solver has converged to the current solution. All constraints are satisfied.
Solver Engine
	Engine: GRG Nonlinear
	Solution Time: 2671475213.683 Seconds.
	Iterations: 6 Subproblems: 0
Solver Options
	Max Time Unlimited, Iterations Unlimited, Precision 0.000001, Use Automatic Scaling
	Convergence 0.0001, Population Size 100, Random Seed 0, Derivatives Forward, Require Bounds
	Max Subproblems Unlimited, Max Integer Sols Unlimited, Integer Tolerance 1%, Assume NonNegative
Objective Cell (Min)
	Cell	Name	Original Value	Final Value
	$G$19	SSR	0.0162	1.54074e-32
Variable Cells
	Cell	Name	Original Value	Final Value	Integer
	$I$8	Fraction_from_A	0.649573	0.553419	Contin
Constraints
	NONE

## Sheet: Sheet1
	Mother A input							Enter data in yellow cells
								Select solver from Tools menu
								Answer in green cell
	All	Mother A	RIA d4	0.968
			RIA d9	0.032
								Fraction from A
	Mother B input							0.553419
	All	Mother B	RIA d4	0.032
			RIA d9	0.968			Match between expt'l and theoretical
							Exptl pup		Theor
	Pup input
				Obs	Theor	(O-T)^2
	37317	Pup	RIA d4	0.55	0.55	1.2326e-32
			RIA d9	0.45	0.45	3.08149e-33
					sum	1.54074e-32
