# Supplementary material for: Cryptic kin discrimination during communal lactation in mice favours cooperation between relatives
Source: Commun Biol. 2023 Jul 15;6:734. doi: 10.1038/s42003-023-05115-3 (PMC10349843; doi:10.1038/s42003-023-05115-3)
Supplement: Supplementary file 4 — Supplementary Data 1 [file 42003_2023_5115_MOESM4_ESM.xlsx]

## Sheet: lactation investment per pup
pair	pupID	pup_identifier	sex	relatedness	cull_age_days	secondborn_YN	pup_weightg	own_litter_size	partner_litter_size	communal_litter_size	communal_litter_over10	F1ID	F2ID	ownmotherID	focal_motherA	motherA_ownmother	ownmother_weightg	partner_weightg	F1F2_meanweight	matched_pairing_between_nests	ownmother_foodg	partner_foodg	ownmother_pfood	partner_pfood	motherA_foodg	motherA_pfood	F1_pinvest	F2_pinvest	F1F2_ABSpinvest_bias	ownmother_pinvest	partner_pinvest	ownmother_pinvest_bias	motherA_pinvest	ownmother_pinvest_minus_pfood	motherA_pinvest_minus_pfood
A	36295	A10H	F	0	13	1	6.92	7	3	10	0	12051	12508	12508	12051	0	20.63	24.54	22.585	1	54.17	66.5	0.44891	0.55109	66.5	0.55109	0.525578	0.474422	0.0511565	0.474422	0.525578	-0.0511565	0.525578	0.0255115	-0.0255115
A	36286	A1H	F	0	14	0	7.27	3	7	10	0	12051	12508	12051	12051	1	24.54	20.63	22.585	1	66.5	54.17	0.55109	0.44891	66.5	0.55109	0.582568	0.417432	0.165135	0.582568	0.417432	0.165135	0.582568	0.0314778	0.0314778
A	36287	A2H	F	0	13	1	7.51	7	3	10	0	12051	12508	12508	12051	0	20.63	24.54	22.585	1	54.17	66.5	0.44891	0.55109	66.5	0.55109	0.540034	0.459966	0.080067	0.459966	0.540034	-0.080067	0.540034	0.0110562	-0.0110562
A	36288	A3H	F	0	14	0	7.74	3	7	10	0	12051	12508	12051	12051	1	24.54	20.63	22.585	1	66.5	54.17	0.55109	0.44891	66.5	0.55109	0.533556	0.466444	0.0671126	0.533556	0.466444	0.0671126	0.533556	-0.0175334	-0.0175334
A	36289	A4H	M	0	13	1	7.13	7	3	10	0	12051	12508	12508	12051	0	20.63	24.54	22.585	1	54.17	66.5	0.44891	0.55109	66.5	0.55109	0.557052	0.442948	0.114104	0.442948	0.557052	-0.114104	0.557052	-0.00596204	0.00596204
A	36290	A5H	M	0	14	0	7.69	3	7	10	0	12051	12508	12051	12051	1	24.54	20.63	22.585	1	66.5	54.17	0.55109	0.44891	66.5	0.55109	0.582279	0.417721	0.164558	0.582279	0.417721	0.164558	0.582279	0.0311894	0.0311894
A	36291	A6H	M	0	13	1	6.89	7	3	10	0	12051	12508	12508	12051	0	20.63	24.54	22.585	1	54.17	66.5	0.44891	0.55109	66.5	0.55109	0.552994	0.447006	0.105987	0.447006	0.552994	-0.105987	0.552994	-0.00190381	0.00190381
A	36292	A7H	M	0	13	1	7.08	7	3	10	0	12051	12508	12508	12051	0	20.63	24.54	22.585	1	54.17	66.5	0.44891	0.55109	66.5	0.55109	0.488701	0.511299	0.022598	0.511299	0.488701	0.022598	0.488701	0.0623888	-0.0623888
A	36293	A8H	M	0	13	1	6.96	7	3	10	0	12051	12508	12508	12051	0	20.63	24.54	22.585	1	54.17	66.5	0.44891	0.55109	66.5	0.55109	0.571871	0.428129	0.143741	0.428129	0.571871	-0.143741	0.571871	-0.0207809	0.0207809
A	36294	A9H	F	0	13	1	7.27	7	3	10	0	12051	12508	12508	12051	0	20.63	24.54	22.585	1	54.17	66.5	0.44891	0.55109	66.5	0.55109	0.5108	0.4892	0.0216006	0.4892	0.5108	-0.0216006	0.5108	0.0402894	-0.0402894
B	36338	B10H	M	1	14	0	7.8	7	3	10	0	12055	12056	12056	12055	0	17.58	21.23	19.405	1	46.51	46.37	0.500754	0.499246	46.37	0.499246	0.437191	0.562809	0.125618	0.562809	0.437191	0.125618	0.437191	0.0620555	-0.0620555
B	36329	B1H	F	1	14	0	7.16	7	3	10	0	12055	12056	12056	12055	0	17.58	21.23	19.405	1	46.51	46.37	0.500754	0.499246	46.37	0.499246	0.439217	0.560783	0.121565	0.560783	0.439217	0.121565	0.439217	0.060029	-0.060029
B	36330	B2H	M	1	14	0	7.18	7	3	10	0	12055	12056	12056	12055	0	17.58	21.23	19.405	1	46.51	46.37	0.500754	0.499246	46.37	0.499246	0.445895	0.554105	0.10821	0.554105	0.445895	0.10821	0.445895	0.0533516	-0.0533516
B	36331	B3H	M	1	14	0	8.34	3	7	10	0	12055	12056	12055	12055	1	21.23	17.58	19.405	1	46.37	46.51	0.499246	0.500754	46.37	0.499246	0.415516	0.584484	0.168967	0.415516	0.584484	-0.168967	0.415516	-0.0837301	-0.0837301
B	36332	B4H	M	1	14	0	7.45	3	7	10	0	12055	12056	12055	12055	1	21.23	17.58	19.405	1	46.37	46.51	0.499246	0.500754	46.37	0.499246	0.482413	0.517587	0.0351746	0.482413	0.517587	-0.0351746	0.482413	-0.0168336	-0.0168336
B	36333	B5H	M	1	14	0	7.19	7	3	10	0	12055	12056	12056	12055	0	17.58	21.23	19.405	1	46.51	46.37	0.500754	0.499246	46.37	0.499246	0.491119	0.508881	0.0177617	0.508881	0.491119	0.0177617	0.491119	0.00812721	-0.00812721
B	36334	B6H	M	1	14	0	7.16	7	3	10	0	12055	12056	12056	12055	0	17.58	21.23	19.405	1	46.51	46.37	0.500754	0.499246	46.37	0.499246	0.483941	0.516059	0.032119	0.516059	0.483941	0.032119	0.483941	0.0153058	-0.0153058
B	36335	B7H	M	1	14	0	7.26	7	3	10	0	12055	12056	12056	12055	0	17.58	21.23	19.405	1	46.51	46.37	0.500754	0.499246	46.37	0.499246	0.417531	0.582469	0.164939	0.582469	0.417531	0.164939	0.417531	0.0817157	-0.0817157
B	36336	B8H	F	1	14	0	7.18	7	3	10	0	12055	12056	12056	12055	0	17.58	21.23	19.405	1	46.51	46.37	0.500754	0.499246	46.37	0.499246	0.440954	0.559046	0.118091	0.559046	0.440954	0.118091	0.440954	0.0582921	-0.0582921
B	36337	B9H	M	1	14	0	10.6	3	7	10	0	12055	12056	12055	12055	1	21.23	17.58	19.405	1	46.37	46.51	0.499246	0.500754	46.37	0.499246	0.512166	0.487834	0.0243322	0.512166	0.487834	0.0243322	0.512166	0.0129198	0.0129198
C	36472	C1H	F	1	11	1	8.43	2	2	4	0	12047	12049	12049	12047	0	28.93	23.57	26.25	2	29.76	51.32	0.367045	0.632955	51.32	0.632955	0.659137	0.340863	0.318273	0.340863	0.659137	-0.318273	0.659137	-0.0261814	0.0261814
C	36473	C2H	M	1	14	0	9.6	2	2	4	0	12047	12049	12047	12047	1	23.57	28.93	26.25	2	51.32	29.76	0.632955	0.367045	51.32	0.632955	0.662322	0.337678	0.324644	0.662322	0.337678	0.324644	0.662322	0.0293668	0.0293668
C	36474	C3H	M	1	11	1	8.73	2	2	4	0	12047	12049	12049	12047	0	28.93	23.57	26.25	2	29.76	51.32	0.367045	0.632955	51.32	0.632955	0.700847	0.299153	0.401695	0.299153	0.700847	-0.401695	0.700847	-0.0678924	0.0678924
C	36475	C4H	F	1	14	0	8.36	2	2	4	0	12047	12049	12047	12047	1	23.57	28.93	26.25	2	51.32	29.76	0.632955	0.367045	51.32	0.632955	0.696341	0.303659	0.392682	0.696341	0.303659	0.392682	0.696341	0.0633861	0.0633861
D	36679	D1H	M	0	14	0	7.92	2	7	9	0	12065	12542	12542	12542	1	20.33	21.04	20.685	2	63.74	62.09	0.506556	0.493444	63.74	0.506556	0.609362	0.390638	0.218724	0.390638	0.609362	-0.218724	0.390638	-0.115919	-0.115919
D	36680	D2H	M	0	14	0	7.73	7	2	9	0	12065	12542	12065	12542	0	21.04	20.33	20.685	2	62.09	63.74	0.493444	0.506556	63.74	0.506556	0.585983	0.414017	0.171965	0.585983	0.414017	0.171965	0.414017	0.092539	-0.092539
D	36681	D3H	F	0	14	0	7.39	7	2	9	0	12065	12542	12065	12542	0	21.04	20.33	20.685	2	62.09	63.74	0.493444	0.506556	63.74	0.506556	0.554096	0.445904	0.108193	0.554096	0.445904	0.108193	0.445904	0.0606529	-0.0606529
D	36682	D4H	F	0	14	0	7.22	7	2	9	0	12065	12542	12065	12542	0	21.04	20.33	20.685	2	62.09	63.74	0.493444	0.506556	63.74	0.506556	0.520122	0.479878	0.040244	0.520122	0.479878	0.040244	0.479878	0.0266785	-0.0266785
D	36683	D5H	F	0	14	0	7.86	7	2	9	0	12065	12542	12065	12542	0	21.04	20.33	20.685	2	62.09	63.74	0.493444	0.506556	63.74	0.506556	0.527945	0.472055	0.0558895	0.527945	0.472055	0.0558895	0.472055	0.0345012	-0.0345012
D	36684	D6H	F	0	14	0	7.73	7	2	9	0	12065	12542	12065	12542	0	21.04	20.33	20.685	2	62.09	63.74	0.493444	0.506556	63.74	0.506556	0.595038	0.404962	0.190075	0.595038	0.404962	0.190075	0.404962	0.101594	-0.101594
D	36685	D7H	M	0	14	0	7.63	2	7	9	0	12065	12542	12542	12542	1	20.33	21.04	20.685	2	63.74	62.09	0.506556	0.493444	63.74	0.506556	0.562808	0.437192	0.125615	0.437192	0.562808	-0.125615	0.437192	-0.0693641	-0.0693641
D	36686	D8H	M	0	14	0	7.68	7	2	9	0	12065	12542	12065	12542	0	21.04	20.33	20.685	2	62.09	63.74	0.493444	0.506556	63.74	0.506556	0.611595	0.388405	0.22319	0.611595	0.388405	0.22319	0.388405	0.118152	-0.118152
D	36687	D9H	M	0	14	0	7.7	7	2	9	0	12065	12542	12065	12542	0	21.04	20.33	20.685	2	62.09	63.74	0.493444	0.506556	63.74	0.506556	0.567754	0.432246	0.135508	0.567754	0.432246	0.135508	0.432246	0.0743103	-0.0743103
E	37251	E1H	F	1	14	0	7.76	3	4	7	0	12925	12924	12925	12924	0	17	24.07	20.535	6	47.6	34.08	0.582762	0.417238	34.08	0.417238	0.616071	0.383929	0.232142	0.616071	0.383929	0.232142	0.383929	0.0333089	-0.0333089
E	37252	E2H	F	1	11	1	6.98	4	3	7	0	12925	12924	12924	12924	1	24.07	17	20.535	6	34.08	47.6	0.417238	0.582762	34.08	0.417238	0.609351	0.390649	0.218701	0.390649	0.609351	-0.218701	0.390649	-0.0265886	-0.0265886
E	37253	E3H	F	1	11	1	7.13	4	3	7	0	12925	12924	12924	12924	1	24.07	17	20.535	6	34.08	47.6	0.417238	0.582762	34.08	0.417238	0.630486	0.369514	0.260973	0.369514	0.630486	-0.260973	0.369514	-0.0477244	-0.0477244
E	37254	E4H	M	1	11	1	7.59	4	3	7	0	12925	12924	12924	12924	1	24.07	17	20.535	6	34.08	47.6	0.417238	0.582762	34.08	0.417238	0.664979	0.335021	0.329959	0.335021	0.664979	-0.329959	0.335021	-0.0822173	-0.0822173
E	37255	E5H	F	1	14	0	7.24	3	4	7	0	12925	12924	12925	12924	0	17	24.07	20.535	6	47.6	34.08	0.582762	0.417238	34.08	0.417238	0.647506	0.352494	0.295013	0.647506	0.352494	0.295013	0.352494	0.0647444	-0.0647444
E	37256	E6H	F	1	14	0	7.54	3	4	7	0	12925	12924	12925	12924	0	17	24.07	20.535	6	47.6	34.08	0.582762	0.417238	34.08	0.417238	0.704171	0.295829	0.408343	0.704171	0.295829	0.408343	0.295829	0.121409	-0.121409
E	37257	E7H	M	1	11	1	7.24	4	3	7	0	12925	12924	12924	12924	1	24.07	17	20.535	6	34.08	47.6	0.417238	0.582762	34.08	0.417238	0.548295	0.451705	0.0965898	0.451705	0.548295	-0.0965898	0.451705	0.0344671	0.0344671
F	37269	F10H	F	1	12	1	5.68	6	9	15	1	13344	13343	13343	13344	0	18.82	19.77	19.295	9	58.93	67.41	0.46644	0.53356	67.41	0.53356	0.556198	0.443802	0.112396	0.443802	0.556198	-0.112396	0.556198	-0.0226377	0.0226377
F	37270	F11H	M	1	14	0	5.87	9	6	15	1	13344	13343	13344	13344	1	19.77	18.82	19.295	9	67.41	58.93	0.53356	0.46644	67.41	0.53356	0.608127	0.391873	0.216254	0.608127	0.391873	0.216254	0.608127	0.074567	0.074567
F	37271	F12H	M	1	14	0	6.51	9	6	15	1	13344	13343	13344	13344	1	19.77	18.82	19.295	9	67.41	58.93	0.53356	0.46644	67.41	0.53356	0.602334	0.397666	0.204669	0.602334	0.397666	0.204669	0.602334	0.0687743	0.0687743
F	37272	F13H	F	1	14	0	6.44	9	6	15	1	13344	13343	13344	13344	1	19.77	18.82	19.295	9	67.41	58.93	0.53356	0.46644	67.41	0.53356	0.61314	0.38686	0.22628	0.61314	0.38686	0.22628	0.61314	0.0795797	0.0795797
F	37273	F14H	M	1	12	1	5.96	6	9	15	1	13344	13343	13343	13344	0	18.82	19.77	19.295	9	58.93	67.41	0.46644	0.53356	67.41	0.53356	0.529405	0.470595	0.0588092	0.470595	0.529405	-0.0588092	0.529405	0.00415562	-0.00415562
F	37274	F15H	F	1	12	1	6.53	6	9	15	1	13344	13343	13343	13344	0	18.82	19.77	19.295	9	58.93	67.41	0.46644	0.53356	67.41	0.53356	0.495652	0.504348	0.00869614	0.504348	0.495652	0.00869614	0.495652	0.0379083	-0.0379083
F	37260	F1H	F	1	14	0	5.89	9	6	15	1	13344	13343	13344	13344	1	19.77	18.82	19.295	9	67.41	58.93	0.53356	0.46644	67.41	0.53356	0.601734	0.398266	0.203467	0.601734	0.398266	0.203467	0.601734	0.0681735	0.0681735
F	37261	F2H	F	1	14	0	6.19	9	6	15	1	13344	13343	13344	13344	1	19.77	18.82	19.295	9	67.41	58.93	0.53356	0.46644	67.41	0.53356	0.633203	0.366797	0.266406	0.633203	0.366797	0.266406	0.633203	0.0996426	0.0996426
F	37262	F3H	F	1	12	1	5.98	6	9	15	1	13344	13343	13343	13344	0	18.82	19.77	19.295	9	58.93	67.41	0.46644	0.53356	67.41	0.53356	0.544879	0.455121	0.0897585	0.455121	0.544879	-0.0897585	0.544879	-0.011319	0.011319
F	37263	F4H	M	1	14	0	6.26	9	6	15	1	13344	13343	13344	13344	1	19.77	18.82	19.295	9	67.41	58.93	0.53356	0.46644	67.41	0.53356	0.673398	0.326602	0.346797	0.673398	0.326602	0.346797	0.673398	0.139838	0.139838
F	37264	F5H	M	1	12	1	6.51	6	9	15	1	13344	13343	13343	13344	0	18.82	19.77	19.295	9	58.93	67.41	0.46644	0.53356	67.41	0.53356	0.602187	0.397813	0.204375	0.397813	0.602187	-0.204375	0.602187	-0.0686271	0.0686271
F	37265	F6H	M	1	14	0	5.9	9	6	15	1	13344	13343	13344	13344	1	19.77	18.82	19.295	9	67.41	58.93	0.53356	0.46644	67.41	0.53356	0.590451	0.409549	0.180902	0.590451	0.409549	0.180902	0.590451	0.0568909	0.0568909
F	37266	F7H	F	1	12	1	6.31	6	9	15	1	13344	13343	13343	13344	0	18.82	19.77	19.295	9	58.93	67.41	0.46644	0.53356	67.41	0.53356	0.55791	0.44209	0.115819	0.44209	0.55791	-0.115819	0.55791	-0.0243493	0.0243493
F	37267	F8H	F	1	14	0	6.32	9	6	15	1	13344	13343	13344	13344	1	19.77	18.82	19.295	9	67.41	58.93	0.53356	0.46644	67.41	0.53356	0.535986	0.464014	0.0719715	0.535986	0.464014	0.0719715	0.535986	0.00242553	0.00242553
F	37268	F9H	M	1	14	0	6.27	9	6	15	1	13344	13343	13344	13344	1	19.77	18.82	19.295	9	67.41	58.93	0.53356	0.46644	67.41	0.53356	0.610556	0.389444	0.221112	0.610556	0.389444	0.221112	0.610556	0.0769957	0.0769957
G	37293	G1	M	1	14	0	8.58	4	7	11	1	12063	12064	12063	12064	0	25.43	22.06	23.745	5	70.77	60.1	0.540766	0.459234	60.1	0.459234	0.544051	0.455949	0.0881024	0.544051	0.455949	0.0881024	0.455949	0.00328556	-0.00328556
G	37302	G10	F	1	11	1	6.31	7	4	11	1	12063	12064	12064	12064	1	22.06	25.43	23.745	5	60.1	70.77	0.459234	0.540766	60.1	0.459234	0.541848	0.458152	0.083695	0.458152	0.541848	-0.083695	0.458152	-0.00108187	-0.00108187
G	37303	G11	F	1	11	1	6.74	7	4	11	1	12063	12064	12064	12064	1	22.06	25.43	23.745	5	60.1	70.77	0.459234	0.540766	60.1	0.459234	0.577684	0.422316	0.155368	0.422316	0.577684	-0.155368	0.422316	-0.0369182	-0.0369182
G	37294	G2	F	1	14	0	8.03	4	7	11	1	12063	12064	12063	12064	0	25.43	22.06	23.745	5	70.77	60.1	0.540766	0.459234	60.1	0.459234	0.540178	0.459822	0.0803559	0.540178	0.459822	0.0803559	0.459822	-0.000587689	0.000587689
G	37295	G3	M	1	11	1	6.72	7	4	11	1	12063	12064	12064	12064	1	22.06	25.43	23.745	5	60.1	70.77	0.459234	0.540766	60.1	0.459234	0.578743	0.421257	0.157485	0.421257	0.578743	-0.157485	0.421257	-0.0379769	-0.0379769
G	37296	G4	F	1	14	0	7.97	4	7	11	1	12063	12064	12063	12064	0	25.43	22.06	23.745	5	70.77	60.1	0.540766	0.459234	60.1	0.459234	0.516773	0.483227	0.0335468	0.516773	0.483227	0.0335468	0.483227	-0.0239923	0.0239923
G	37297	G5	F	1	11	1	6.99	7	4	11	1	12063	12064	12064	12064	1	22.06	25.43	23.745	5	60.1	70.77	0.459234	0.540766	60.1	0.459234	0.584274	0.415726	0.168548	0.415726	0.584274	-0.168548	0.415726	-0.0435083	-0.0435083
G	37298	G6	M	1	11	1	7.01	7	4	11	1	12063	12064	12064	12064	1	22.06	25.43	23.745	5	60.1	70.77	0.459234	0.540766	60.1	0.459234	0.580198	0.419802	0.160395	0.419802	0.580198	-0.160395	0.419802	-0.039432	-0.039432
G	37299	G7	M	1	11	1	6.35	7	4	11	1	12063	12064	12064	12064	1	22.06	25.43	23.745	5	60.1	70.77	0.459234	0.540766	60.1	0.459234	0.4869	0.5131	0.0262006	0.5131	0.4869	0.0262006	0.5131	0.053866	0.053866
G	37300	G8	M	1	11	1	7.07	7	4	11	1	12063	12064	12064	12064	1	22.06	25.43	23.745	5	60.1	70.77	0.459234	0.540766	60.1	0.459234	0.596183	0.403817	0.192366	0.403817	0.596183	-0.192366	0.403817	-0.0554172	-0.0554172
G	37301	G9	M	1	14	0	8.96	4	7	11	1	12063	12064	12063	12064	0	25.43	22.06	23.745	5	70.77	60.1	0.540766	0.459234	60.1	0.459234	0.596864	0.403136	0.193728	0.596864	0.403136	0.193728	0.403136	0.0560985	-0.0560985
H	37325	H10H	M	1	14	0	6.2	6	7	13	1	12855	12858	12855	12858	0	20.12	21.08	20.6	3	63.86	44.95	0.586895	0.413105	44.95	0.413105	0.762578	0.237422	0.525155	0.762578	0.237422	0.525155	0.237422	0.175683	-0.175683
H	37326	H11H	M	1	14	0	6.75	6	7	13	1	12855	12858	12855	12858	0	20.12	21.08	20.6	3	63.86	44.95	0.586895	0.413105	44.95	0.413105	0.648966	0.351034	0.297933	0.648966	0.351034	0.297933	0.351034	0.0620718	-0.0620718
H	37327	H12H	F	1	12	1	5.42	7	6	13	1	12855	12858	12858	12858	1	21.08	20.12	20.6	3	44.95	63.86	0.413105	0.586895	44.95	0.413105	0.529888	0.470112	0.0597753	0.470112	0.529888	-0.0597753	0.470112	0.0570069	0.0570069
H	37328	H13H	F	1	12	1	5.83	7	6	13	1	12855	12858	12858	12858	1	21.08	20.12	20.6	3	44.95	63.86	0.413105	0.586895	44.95	0.413105	0.651749	0.348251	0.303498	0.348251	0.651749	-0.303498	0.348251	-0.0648544	-0.0648544
H	37316	H1H	F	1	12	1	5.27	7	6	13	1	12855	12858	12858	12858	1	21.08	20.12	20.6	3	44.95	63.86	0.413105	0.586895	44.95	0.413105	0.531751	0.468249	0.0635019	0.468249	0.531751	-0.0635019	0.468249	0.0551436	0.0551436
H	37317	H2H	F	1	14	0	6.68	6	7	13	1	12855	12858	12855	12858	0	20.12	21.08	20.6	3	63.86	44.95	0.586895	0.413105	44.95	0.413105	0.666328	0.333672	0.332657	0.666328	0.333672	0.332657	0.333672	0.0794339	-0.0794339
H	37318	H3H	M	1	14	0	6.7	6	7	13	1	12855	12858	12855	12858	0	20.12	21.08	20.6	3	63.86	44.95	0.586895	0.413105	44.95	0.413105	0.627278	0.372722	0.254557	0.627278	0.372722	0.254557	0.372722	0.0403839	-0.0403839
H	37319	H4H	M	1	12	1	6.57	7	6	13	1	12855	12858	12858	12858	1	21.08	20.12	20.6	3	44.95	63.86	0.413105	0.586895	44.95	0.413105	0.573223	0.426777	0.146446	0.426777	0.573223	-0.146446	0.426777	0.0136715	0.0136715
H	37320	H5H	F	1	12	1	5.84	7	6	13	1	12855	12858	12858	12858	1	21.08	20.12	20.6	3	44.95	63.86	0.413105	0.586895	44.95	0.413105	0.668949	0.331051	0.337898	0.331051	0.668949	-0.337898	0.331051	-0.0820544	-0.0820544
H	37321	H6H	M	1	12	1	6.13	7	6	13	1	12855	12858	12858	12858	1	21.08	20.12	20.6	3	44.95	63.86	0.413105	0.586895	44.95	0.413105	0.565222	0.434778	0.130443	0.434778	0.565222	-0.130443	0.434778	0.021673	0.021673
H	37322	H7H	M	1	14	0	7.02	6	7	13	1	12855	12858	12855	12858	0	20.12	21.08	20.6	3	63.86	44.95	0.586895	0.413105	44.95	0.413105	0.663033	0.336967	0.326065	0.663033	0.336967	0.326065	0.336967	0.0761381	-0.0761381
H	37323	H8H	M	1	12	1	6.06	7	6	13	1	12855	12858	12858	12858	1	21.08	20.12	20.6	3	44.95	63.86	0.413105	0.586895	44.95	0.413105	0.639922	0.360078	0.279845	0.360078	0.639922	-0.279845	0.360078	-0.0530279	-0.0530279
H	37324	H9H	M	1	14	0	6.73	6	7	13	1	12855	12858	12855	12858	0	20.12	21.08	20.6	3	63.86	44.95	0.586895	0.413105	44.95	0.413105	0.668235	0.331765	0.33647	0.668235	0.331765	0.33647	0.331765	0.0813406	-0.0813406
I	37740	I10H	F	0	14	0	6.41	7	8	15	1	12789	12873	12789	12789	1	20.62	25.45	23.035	4	73.95	68.01	0.520921	0.479079	73.95	0.520921	0.521138	0.478862	0.0422761	0.521138	0.478862	0.0422761	0.521138	0.000216688	0.000216688
I	37741	I11H	M	0	10	1	5.17	8	7	15	1	12789	12873	12873	12789	0	25.45	20.62	23.035	4	68.01	73.95	0.479079	0.520921	73.95	0.520921	0.370757	0.629243	0.258485	0.629243	0.370757	0.258485	0.370757	0.150164	-0.150164
I	37742	I12H	M	0	14	0	6.72	7	8	15	1	12789	12873	12789	12789	1	20.62	25.45	23.035	4	73.95	68.01	0.520921	0.479079	73.95	0.520921	0.518908	0.481092	0.0378157	0.518908	0.481092	0.0378157	0.518908	-0.00201352	-0.00201352
I	37743	I13H	M	0	14	0	6.85	7	8	15	1	12789	12873	12789	12789	1	20.62	25.45	23.035	4	73.95	68.01	0.520921	0.479079	73.95	0.520921	0.577394	0.422606	0.154787	0.577394	0.422606	0.154787	0.577394	0.0564721	0.0564721
I	37744	I14H	M	0	10	1	5.17	8	7	15	1	12789	12873	12873	12789	0	25.45	20.62	23.035	4	68.01	73.95	0.479079	0.520921	73.95	0.520921	0.333696	0.666304	0.332607	0.666304	0.333696	0.332607	0.333696	0.187225	-0.187225
I	37745	I15H	M	0	10	1	5.35	8	7	15	1	12789	12873	12873	12789	0	25.45	20.62	23.035	4	68.01	73.95	0.479079	0.520921	73.95	0.520921	0.372011	0.627989	0.255977	0.627989	0.372011	0.255977	0.372011	0.14891	-0.14891
I	37731	I1H	M	0	14	0	6.68	7	8	15	1	12789	12873	12789	12789	1	20.62	25.45	23.035	4	73.95	68.01	0.520921	0.479079	73.95	0.520921	0.551852	0.448148	0.103703	0.551852	0.448148	0.103703	0.551852	0.0309302	0.0309302
I	37732	I2H	M	0	14	0	6.49	7	8	15	1	12789	12873	12789	12789	1	20.62	25.45	23.035	4	73.95	68.01	0.520921	0.479079	73.95	0.520921	0.570231	0.429769	0.140461	0.570231	0.429769	0.140461	0.570231	0.0493093	0.0493093
I	37733	I3H	F	0	10	1	5.48	8	7	15	1	12789	12873	12873	12789	0	25.45	20.62	23.035	4	68.01	73.95	0.479079	0.520921	73.95	0.520921	0.356302	0.643698	0.287396	0.643698	0.356302	0.287396	0.356302	0.16462	-0.16462
I	37734	I4H	M	0	10	1	4.97	8	7	15	1	12789	12873	12873	12789	0	25.45	20.62	23.035	4	68.01	73.95	0.479079	0.520921	73.95	0.520921	0.389152	0.610848	0.221695	0.610848	0.389152	0.221695	0.389152	0.131769	-0.131769
I	37735	I5H	M	0	14	0	7.04	7	8	15	1	12789	12873	12789	12789	1	20.62	25.45	23.035	4	73.95	68.01	0.520921	0.479079	73.95	0.520921	0.600071	0.399929	0.200142	0.600071	0.399929	0.200142	0.600071	0.0791495	0.0791495
I	37736	I6H	M	0	10	1	5.48	8	7	15	1	12789	12873	12873	12789	0	25.45	20.62	23.035	4	68.01	73.95	0.479079	0.520921	73.95	0.520921	0.412536	0.587464	0.174929	0.587464	0.412536	0.174929	0.412536	0.108386	-0.108386
I	37737	I7H	F	0	10	1	5.18	8	7	15	1	12789	12873	12873	12789	0	25.45	20.62	23.035	4	68.01	73.95	0.479079	0.520921	73.95	0.520921	0.444135	0.555865	0.111731	0.555865	0.444135	0.111731	0.444135	0.0767868	-0.0767868
I	37738	I8H	F	0	10	1	4.95	8	7	15	1	12789	12873	12873	12789	0	25.45	20.62	23.035	4	68.01	73.95	0.479079	0.520921	73.95	0.520921	0.359703	0.640297	0.280594	0.640297	0.359703	0.280594	0.359703	0.161218	-0.161218
I	37739	I9H	F	0	14	0	7.11	7	8	15	1	12789	12873	12789	12789	1	20.62	25.45	23.035	4	73.95	68.01	0.520921	0.479079	73.95	0.520921	0.562155	0.437845	0.124309	0.562155	0.437845	0.124309	0.562155	0.0412331	0.0412331
J	37748	J1H	M	0	14	0	9.97	2	3	5	0	12057	12135	12057	12135	0	20.77	23.36	22.065	5	57.96	49.26	0.540571	0.459429	49.26	0.459429	0.491124	0.508876	0.0177515	0.491124	0.508876	-0.0177515	0.508876	-0.0494465	0.0494465
J	37749	J2H	M	0	11	1	9.81	3	2	5	0	12057	12135	12135	12135	1	23.36	20.77	22.065	5	49.26	57.96	0.459429	0.540571	49.26	0.459429	0.555739	0.444261	0.111477	0.444261	0.555739	-0.111477	0.444261	-0.0151677	-0.0151677
J	37750	J3H	F	0	11	1	9	3	2	5	0	12057	12135	12135	12135	1	23.36	20.77	22.065	5	49.26	57.96	0.459429	0.540571	49.26	0.459429	0.591044	0.408956	0.182087	0.408956	0.591044	-0.182087	0.408956	-0.0504729	-0.0504729
J	37751	J4H	F	0	11	1	9.29	3	2	5	0	12057	12135	12135	12135	1	23.36	20.77	22.065	5	49.26	57.96	0.459429	0.540571	49.26	0.459429	0.615727	0.384273	0.231453	0.384273	0.615727	-0.231453	0.384273	-0.0751559	-0.0751559
J	37752	J5H	M	0	14	0	10.71	2	3	5	0	12057	12135	12057	12135	0	20.77	23.36	22.065	5	57.96	49.26	0.540571	0.459429	49.26	0.459429	0.508802	0.491198	0.0176042	0.508802	0.491198	0.0176042	0.491198	-0.0317687	0.0317687
K	37762	K10H	F	0	14	0	7.65	6	4	10	0	12997	13021	12997	12997	1	21.91	25.56	23.735	3	73.24	49.62	0.596126	0.403874	73.24	0.596126	0.62683	0.37317	0.253659	0.62683	0.37317	0.253659	0.62683	0.030704	0.030704
K	37753	K1H	M	0	14	0	8.5	6	4	10	0	12997	13021	12997	12997	1	21.91	25.56	23.735	3	73.24	49.62	0.596126	0.403874	73.24	0.596126	0.593385	0.406615	0.18677	0.593385	0.406615	0.18677	0.593385	-0.00274063	-0.00274063
K	37754	K2H	M	0	9	1	6.81	4	6	10	0	12997	13021	13021	12997	0	25.56	21.91	23.735	3	49.62	73.24	0.403874	0.596126	73.24	0.596126	0.620014	0.379986	0.240029	0.379986	0.620014	-0.240029	0.620014	-0.0238888	0.0238888
K	37755	K3H	M	0	14	0	8.37	6	4	10	0	12997	13021	12997	12997	1	21.91	25.56	23.735	3	73.24	49.62	0.596126	0.403874	73.24	0.596126	0.646086	0.353914	0.292171	0.646086	0.353914	0.292171	0.646086	0.0499599	0.0499599
K	37756	K4H	F	0	9	1	6.39	4	6	10	0	12997	13021	13021	12997	0	25.56	21.91	23.735	3	49.62	73.24	0.403874	0.596126	73.24	0.596126	0.583193	0.416807	0.166386	0.416807	0.583193	-0.166386	0.583193	0.0129328	-0.0129328
K	37757	K5H	M	0	9	1	6.35	4	6	10	0	12997	13021	13021	12997	0	25.56	21.91	23.735	3	49.62	73.24	0.403874	0.596126	73.24	0.596126	0.707972	0.292028	0.415943	0.292028	0.707972	-0.415943	0.707972	-0.111846	0.111846
K	37758	K6H	F	0	9	1	6.41	4	6	10	0	12997	13021	13021	12997	0	25.56	21.91	23.735	3	49.62	73.24	0.403874	0.596126	73.24	0.596126	0.647887	0.352113	0.295774	0.352113	0.647887	-0.295774	0.647887	-0.0517615	0.0517615
K	37759	K7H	F	0	14	0	8.32	6	4	10	0	12997	13021	12997	12997	1	21.91	25.56	23.735	3	73.24	49.62	0.596126	0.403874	73.24	0.596126	0.700581	0.299419	0.401162	0.700581	0.299419	0.401162	0.700581	0.104455	0.104455
K	37760	K8H	F	0	14	0	8.1	6	4	10	0	12997	13021	12997	12997	1	21.91	25.56	23.735	3	73.24	49.62	0.596126	0.403874	73.24	0.596126	0.63451	0.36549	0.269021	0.63451	0.36549	0.269021	0.63451	0.0383847	0.0383847
K	37761	K9H	F	0	14	0	8.27	6	4	10	0	12997	13021	12997	12997	1	21.91	25.56	23.735	3	73.24	49.62	0.596126	0.403874	73.24	0.596126	0.700955	0.299045	0.40191	0.700955	0.299045	0.40191	0.700955	0.104829	0.104829
L	37765	L1H	F	1	13	1	6.39	4	5	9	0	13355	13356	13356	13356	1	15.44	18.84	17.14	4	57.23	36.82	0.608506	0.391494	57.23	0.608506	0.410543	0.589457	0.178914	0.589457	0.410543	0.178914	0.589457	-0.0190489	-0.0190489
L	37766	L2H	M	1	14	0	7.21	5	4	9	0	13355	13356	13355	13356	0	18.84	15.44	17.14	4	36.82	57.23	0.391494	0.608506	57.23	0.608506	0.354542	0.645458	0.290916	0.354542	0.645458	-0.290916	0.645458	-0.0369521	0.0369521
L	37767	L3H	F	1	13	1	6.66	4	5	9	0	13355	13356	13356	13356	1	15.44	18.84	17.14	4	57.23	36.82	0.608506	0.391494	57.23	0.608506	0.338519	0.661481	0.322962	0.661481	0.338519	0.322962	0.661481	0.0529751	0.0529751
L	37768	L4H	F	1	14	0	7.1	5	4	9	0	13355	13356	13355	13356	0	18.84	15.44	17.14	4	36.82	57.23	0.391494	0.608506	57.23	0.608506	0.368982	0.631018	0.262037	0.368982	0.631018	-0.262037	0.631018	-0.0225122	0.0225122
L	37769	L5H	F	1	14	0	6.59	5	4	9	0	13355	13356	13355	13356	0	18.84	15.44	17.14	4	36.82	57.23	0.391494	0.608506	57.23	0.608506	0.365486	0.634514	0.269028	0.365486	0.634514	-0.269028	0.634514	-0.026008	0.026008
L	37770	L6H	F	1	13	1	6.73	4	5	9	0	13355	13356	13356	13356	1	15.44	18.84	17.14	4	57.23	36.82	0.608506	0.391494	57.23	0.608506	0.361109	0.638891	0.277783	0.638891	0.361109	0.277783	0.638891	0.0303851	0.0303851
L	37771	L7H	F	1	13	1	6.55	4	5	9	0	13355	13356	13356	13356	1	15.44	18.84	17.14	4	57.23	36.82	0.608506	0.391494	57.23	0.608506	0.344721	0.655279	0.310557	0.655279	0.344721	0.310557	0.655279	0.0467725	0.0467725
L	37772	L8H	M	1	14	0	6.38	5	4	9	0	13355	13356	13355	13356	0	18.84	15.44	17.14	4	36.82	57.23	0.391494	0.608506	57.23	0.608506	0.388085	0.611915	0.223831	0.388085	0.611915	-0.223831	0.611915	-0.0034093	0.0034093
L	37773	L9	M	1	14	0	7.38	5	4	9	0	13355	13356	13355	13356	0	18.84	15.44	17.14	4	36.82	57.23	0.391494	0.608506	57.23	0.608506	0.332034	0.667966	0.335932	0.332034	0.667966	-0.335932	0.667966	-0.05946	0.05946
M	38252	M10H	M	0	10	1	4.77	6	5	11	1	12766	12801	12801	12801	1	18.75	19.97	19.36	7	53.49	54.7	0.494408	0.505592	53.49	0.494408	0.429539	0.570461	0.140923	0.570461	0.429539	0.140923	0.570461	0.0760535	0.0760535
M	38253	M11H	M	0	10	1	4.36	6	5	11	1	12766	12801	12801	12801	1	18.75	19.97	19.36	7	53.49	54.7	0.494408	0.505592	53.49	0.494408	0.434314	0.565686	0.131372	0.565686	0.434314	0.131372	0.565686	0.0712782	0.0712782
M	38243	M1H	M	0	14	0	5.75	5	6	11	1	12766	12801	12766	12801	0	19.97	18.75	19.36	7	54.7	53.49	0.505592	0.494408	53.49	0.494408	0.555766	0.444234	0.111532	0.555766	0.444234	0.111532	0.444234	0.050174	-0.050174
M	38244	M2H	M	0	10	1	4.95	6	5	11	1	12766	12801	12801	12801	1	18.75	19.97	19.36	7	53.49	54.7	0.494408	0.505592	53.49	0.494408	0.407579	0.592421	0.184843	0.592421	0.407579	0.184843	0.592421	0.0980134	0.0980134
M	38245	M3H	M	0	14	0	6.1	5	6	11	1	12766	12801	12766	12801	0	19.97	18.75	19.36	7	54.7	53.49	0.505592	0.494408	53.49	0.494408	0.431517	0.568483	0.136966	0.431517	0.568483	-0.136966	0.568483	-0.0740749	0.0740749
M	38246	M4H	F	0	14	0	5.79	5	6	11	1	12766	12801	12766	12801	0	19.97	18.75	19.36	7	54.7	53.49	0.505592	0.494408	53.49	0.494408	0.519204	0.480796	0.0384077	0.519204	0.480796	0.0384077	0.480796	0.0136118	-0.0136118
M	38247	M5H	F	0	14	0	5.92	5	6	11	1	12766	12801	12766	12801	0	19.97	18.75	19.36	7	54.7	53.49	0.505592	0.494408	53.49	0.494408	0.432059	0.567941	0.135881	0.432059	0.567941	-0.135881	0.567941	-0.0735327	0.0735327
M	38248	M6H	F	0	10	1	4.67	6	5	11	1	12766	12801	12801	12801	1	18.75	19.97	19.36	7	53.49	54.7	0.494408	0.505592	53.49	0.494408	0.445061	0.554939	0.109879	0.554939	0.445061	0.109879	0.554939	0.0605314	0.0605314
M	38249	M7H	M	0	14	0	5.16	5	6	11	1	12766	12801	12766	12801	0	19.97	18.75	19.36	7	54.7	53.49	0.505592	0.494408	53.49	0.494408	0.521672	0.478328	0.0433435	0.521672	0.478328	0.0433435	0.478328	0.0160797	-0.0160797
M	38250	M8H	M	0	10	1	4.87	6	5	11	1	12766	12801	12801	12801	1	18.75	19.97	19.36	7	53.49	54.7	0.494408	0.505592	53.49	0.494408	0.464034	0.535966	0.0719316	0.535966	0.464034	0.0719316	0.535966	0.0415578	0.0415578
M	38251	M9H	M	0	10	1	4.83	6	5	11	1	12766	12801	12801	12801	1	18.75	19.97	19.36	7	53.49	54.7	0.494408	0.505592	53.49	0.494408	0.467027	0.532973	0.0659463	0.532973	0.467027	0.0659463	0.532973	0.0385652	0.0385652
O	40707	O1H	M	0	14	0	8.51	2	5	7	0	13788	13806	13788	13788	1	25.2	24.89	25.045	8	52.33	52.57	0.498856	0.501144	52.33	0.498856	0.553306	0.446694	0.106612	0.553306	0.446694	0.106612	0.553306	0.0544499	0.0544499
O	40708	O2H	M	0	14	0	8.43	2	5	7	0	13788	13806	13788	13788	1	25.2	24.89	25.045	8	52.33	52.57	0.498856	0.501144	52.33	0.498856	0.513742	0.486258	0.0274838	0.513742	0.486258	0.0274838	0.513742	0.0148858	0.0148858
O	40709	O3H	F	0	13	1	8.44	5	2	7	0	13788	13806	13806	13788	0	24.89	25.2	25.045	8	52.57	52.33	0.501144	0.498856	52.33	0.498856	0.535486	0.464514	0.0709714	0.464514	0.535486	-0.0709714	0.535486	-0.0366296	0.0366296
O	40710	O4H	M	0	13	1	8.41	5	2	7	0	13788	13806	13806	13788	0	24.89	25.2	25.045	8	52.57	52.33	0.501144	0.498856	52.33	0.498856	0.575553	0.424447	0.151106	0.424447	0.575553	-0.151106	0.575553	-0.076697	0.076697
O	40711	O5H	F	0	13	1	8.92	5	2	7	0	13788	13806	13806	13788	0	24.89	25.2	25.045	8	52.57	52.33	0.501144	0.498856	52.33	0.498856	0.533188	0.466812	0.0663765	0.466812	0.533188	-0.0663765	0.533188	-0.0343322	0.0343322
O	40712	O6H	M	0	13	1	9.72	5	2	7	0	13788	13806	13806	13788	0	24.89	25.2	25.045	8	52.57	52.33	0.501144	0.498856	52.33	0.498856	0.557607	0.442393	0.115214	0.442393	0.557607	-0.115214	0.557607	-0.0587509	0.0587509
O	40713	O7H	M	0	13	1	9.53	5	2	7	0	13788	13806	13806	13788	0	24.89	25.2	25.045	8	52.57	52.33	0.501144	0.498856	52.33	0.498856	0.528321	0.471679	0.0566419	0.471679	0.528321	-0.0566419	0.528321	-0.0294649	0.0294649
Q	43269	Q10H	M	0	12	1	6.05	7	7	14	1	14926	14945	14945	14945	1	22.93	18.4	20.665	6	68.71	65.04	0.51372	0.48628	68.71	0.51372	0.417311	0.582689	0.165378	0.582689	0.417311	0.165378	0.582689	0.0689694	0.0689694
Q	43270	Q11H	F	0	14	0	6.12	7	7	14	1	14926	14945	14926	14945	0	18.4	22.93	20.665	6	65.04	68.71	0.48628	0.51372	68.71	0.51372	0.436034	0.563966	0.127933	0.436034	0.563966	-0.127933	0.563966	-0.0502468	0.0502468
Q	43271	Q12H	F	0	14	0	6.55	7	7	14	1	14926	14945	14926	14945	0	18.4	22.93	20.665	6	65.04	68.71	0.48628	0.51372	68.71	0.51372	0.443516	0.556484	0.112968	0.443516	0.556484	-0.112968	0.556484	-0.0427645	0.0427645
Q	43272	Q13H	M	0	12	1	4.65	7	7	14	1	14926	14945	14945	14945	1	22.93	18.4	20.665	6	68.71	65.04	0.51372	0.48628	68.71	0.51372	0.340029	0.659971	0.319942	0.659971	0.340029	0.319942	0.659971	0.146251	0.146251
Q	43273	Q14H	M	0	14	0	6.51	7	7	14	1	14926	14945	14926	14945	0	18.4	22.93	20.665	6	65.04	68.71	0.48628	0.51372	68.71	0.51372	0.43626	0.56374	0.12748	0.43626	0.56374	-0.12748	0.56374	-0.0500203	0.0500203
Q	43260	Q1H	M	0	14	0	7.04	7	7	14	1	14926	14945	14926	14945	0	18.4	22.93	20.665	6	65.04	68.71	0.48628	0.51372	68.71	0.51372	0.533809	0.466191	0.0676178	0.533809	0.466191	0.0676178	0.466191	0.0475285	-0.0475285
Q	43261	Q2H	F	0	12	1	6.24	7	7	14	1	14926	14945	14945	14945	1	22.93	18.4	20.665	6	68.71	65.04	0.51372	0.48628	68.71	0.51372	0.45164	0.54836	0.0967206	0.54836	0.45164	0.0967206	0.54836	0.0346407	0.0346407
Q	43262	Q3H	M	0	12	1	6.37	7	7	14	1	14926	14945	14945	14945	1	22.93	18.4	20.665	6	68.71	65.04	0.51372	0.48628	68.71	0.51372	0.445958	0.554042	0.108084	0.554042	0.445958	0.108084	0.554042	0.0403226	0.0403226
Q	43263	Q4H	M	0	12	1	5.34	7	7	14	1	14926	14945	14945	14945	1	22.93	18.4	20.665	6	68.71	65.04	0.51372	0.48628	68.71	0.51372	0.409659	0.590341	0.180682	0.590341	0.409659	0.180682	0.590341	0.0766213	0.0766213
Q	43264	Q5H	F	0	14	0	6.13	7	7	14	1	14926	14945	14926	14945	0	18.4	22.93	20.665	6	65.04	68.71	0.48628	0.51372	68.71	0.51372	0.521715	0.478285	0.0434294	0.521715	0.478285	0.0434294	0.478285	0.0354343	-0.0354343
Q	43265	Q6H	M	0	14	0	6.54	7	7	14	1	14926	14945	14926	14945	0	18.4	22.93	20.665	6	65.04	68.71	0.48628	0.51372	68.71	0.51372	0.439546	0.560454	0.120908	0.439546	0.560454	-0.120908	0.560454	-0.0467343	0.0467343
Q	43266	Q7H	M	0	12	1	5.98	7	7	14	1	14926	14945	14945	14945	1	22.93	18.4	20.665	6	68.71	65.04	0.51372	0.48628	68.71	0.51372	0.386668	0.613332	0.226665	0.613332	0.386668	0.226665	0.613332	0.0996127	0.0996127
Q	43267	Q8H	F	0	12	1	6.19	7	7	14	1	14926	14945	14945	14945	1	22.93	18.4	20.665	6	68.71	65.04	0.51372	0.48628	68.71	0.51372	0.419478	0.580522	0.161044	0.580522	0.419478	0.161044	0.580522	0.0668022	0.0668022
Q	43268	Q9H	M	0	14	0	6.62	7	7	14	1	14926	14945	14926	14945	0	18.4	22.93	20.665	6	65.04	68.71	0.48628	0.51372	68.71	0.51372	0.470011	0.529989	0.0599775	0.470011	0.529989	-0.0599775	0.529989	-0.0162691	0.0162691
R	43886	R1H	M	1	14	0	5.25	5	3	8	0	15001	15002	15001	15001	1	18.97	15.93	17.45	7	19.65	41.55	0.321078	0.678922	19.65	0.321078	0.17325	0.82675	0.653501	0.17325	0.82675	-0.653501	0.17325	-0.147829	-0.147829
R	43887	R2H	M	1	14	0	5.23	5	3	8	0	15001	15002	15001	15001	1	18.97	15.93	17.45	7	19.65	41.55	0.321078	0.678922	19.65	0.321078	0.12144	0.87856	0.757119	0.12144	0.87856	-0.757119	0.12144	-0.199638	-0.199638
R	43888	R3H	M	1	14	0	5.54	5	3	8	0	15001	15002	15001	15001	1	18.97	15.93	17.45	7	19.65	41.55	0.321078	0.678922	19.65	0.321078	0.139866	0.860134	0.720268	0.139866	0.860134	-0.720268	0.139866	-0.181213	-0.181213
R	43889	R4H	M	1	14	0	5.18	5	3	8	0	15001	15002	15001	15001	1	18.97	15.93	17.45	7	19.65	41.55	0.321078	0.678922	19.65	0.321078	0.11878	0.88122	0.76244	0.11878	0.88122	-0.76244	0.11878	-0.202299	-0.202299
R	43890	R5H	M	1	14	0	5.31	5	3	8	0	15001	15002	15001	15001	1	18.97	15.93	17.45	7	19.65	41.55	0.321078	0.678922	19.65	0.321078	0.143154	0.856846	0.713692	0.143154	0.856846	-0.713692	0.143154	-0.177924	-0.177924
R	43891	R6H	M	1	10	1	3.49	3	5	8	0	15001	15002	15002	15001	0	15.93	18.97	17.45	7	41.55	19.65	0.678922	0.321078	19.65	0.321078	0.0899691	0.910031	0.820062	0.910031	0.0899691	0.820062	0.0899691	0.231109	-0.231109
R	43892	R7H	F	1	10	1	3.25	3	5	8	0	15001	15002	15002	15001	0	15.93	18.97	17.45	7	41.55	19.65	0.678922	0.321078	19.65	0.321078	0.141933	0.858067	0.716135	0.858067	0.141933	0.716135	0.141933	0.179146	-0.179146
R	43893	R8H	M	1	10	1	3.51	3	5	8	0	15001	15002	15002	15001	0	15.93	18.97	17.45	7	41.55	19.65	0.678922	0.321078	19.65	0.321078	0.10232	0.89768	0.79536	0.89768	0.10232	0.79536	0.10232	0.218758	-0.218758

## Sheet: Fig1 data
Replicate Name	Labeling time (h)	Labeling day	RIA (H/(H+L)
Pup Heart	0.0001	0	0.0001
Pup Heart	144	6	0.296585
Pup Heart	24	1	0.0349798
Pup Heart	24	1	0.0546588
Pup Heart	48	2	0.107551
Pup Heart	72	3	0.163334
Pup Heart	72	3	0.169624
Pup Heart	120	5	0.258323
Pup Heart	120	5	0.25792
Pup Heart	144	6	0.297819
Mother Urine	0.0001	0	0.0001
Mother Urine	7	0	0.211183
Mother Urine	7	0	0.258185
Mother Urine	7	0	0.388703
Mother Urine	31	1	0.491509
Mother Urine	31	1	0.427295
Mother Urine	31	1	0.421342
Mother Urine	55	2	0.498341
Mother Urine	55	2	0.439519
Mother Urine	55	2	0.335336
Mother Urine	79	3	0.468699
Mother Urine	79	3	0.499328
Mother Urine	79	3	0.477207
Mother Urine	103	4	0.522878
Mother Urine	103	4	0.480208
Mother Urine	127	5	0.527143
Mother Urine	127	5	0.497671
Mother Urine	151	6	0.513833
Mother Urine	151	6	0.506838
Milk	0.0001	0	0.0001
Milk	24	1	0.275351
Milk	24	1	0.328547
Milk	48	2	0.381558
Milk	72	3	0.368316
Milk	72	3	0.352696
Milk	96	4	0.444738
Milk	96	4	0.499531
Milk	120	5	0.447331
Milk	120	5	0.479094
Milk	144	6	0.484999
Pup Urine	0.0001	0	0.0001
Pup Urine	96	4	0.460817
Pup Urine	120	5	0.465669
Pup Urine	120	5	0.46247
Pup Urine	144	6	0.471961
Pup Urine	144	6	0.452604
Pup Urine	72	3	0.423401
Pup Urine	72	3	0.472994

## Sheet: Fig3 data
Fig.3abde	Fig.3abd	Fig.3ae	Fig.3b	Fig.3de	Fig.3c	Fig.3c	Fig.3c
Relatedness	Communal litter size	Total pup weight	Mean pup weight	Total food intake	intake	day	relatedness
unrelated pair	10	72.46	7.25	120.67	8.61	pre-breeding	unrelated
unrelated pair	9	68.86	7.65	125.83	6.81	pre-breeding	unrelated
unrelated pair	15	89.05	5.94	141.96	7.63	pre-breeding	unrelated
unrelated pair	5	48.78	9.76	107.22	7.78	pre-breeding	unrelated
unrelated pair	10	75.17	7.52	122.86	8.23	pre-breeding	unrelated
unrelated pair	11	57.17	5.2	108.19	5.41	pre-breeding	unrelated
unrelated pair	7	61.96	8.85	104.9	7.48	pre-breeding	unrelated
unrelated pair	14	86.33	6.17	133.75	8.52	pre-breeding	unrelated
sister pair	10	77.32	7.73	92.88	0	8	unrelated
sister pair	4	35.12	8.78	81.08	14.7	8	unrelated
sister pair	7	51.48	7.35	81.68	6.46	8	unrelated
sister pair	15	92.62	6.17	126.34	11.67	8	unrelated
sister pair	11	80.73	7.34	130.87	10.62	8	unrelated
sister pair	13	81.2	6.25	108.81	14.39	8	unrelated
sister pair	9	60.99	6.78	94.05	9.15	8	unrelated
sister pair	8	36.76	4.6	61.2	14.72	8	unrelated
					10.83	9	unrelated
					17.92	9	unrelated
					15.41	9	unrelated
					14.88	9	unrelated
					12.65	9	unrelated
					15.85	9	unrelated
					14.7	9	unrelated
					15.51	9	unrelated
					23.4	10	unrelated
					19.14	10	unrelated
					14.57	10	unrelated
					17.54	10	unrelated
					17.89	10	unrelated
					13.37	10	unrelated
					14.14	10	unrelated
					22	10	unrelated
					18.75	11	unrelated
					14	11	unrelated
					25.19	11	unrelated
					20.63	11	unrelated
					19.73	11	unrelated
					20.29	11	unrelated
					18.15	11	unrelated
					22.73	11	unrelated
					21.83	12	unrelated
					16.56	12	unrelated
					28.25	12	unrelated
					13.18	12	unrelated
					21.24	12	unrelated
					13.24	12	unrelated
					7.87	12	unrelated
					20.81	12	unrelated
					22.82	13	unrelated
					22.43	13	unrelated
					32.18	13	unrelated
					18.29	13	unrelated
					26.67	13	unrelated
					15.89	13	unrelated
					21.68	13	unrelated
					20.05	13	unrelated
					26.41	14	unrelated
					23.34	14	unrelated
					24.28	14	unrelated
					17.39	14	unrelated
					17.55	14	unrelated
					21.89	14	unrelated
					20.06	14	unrelated
					19.59	14	unrelated
					6.02	pre-breeding	sisters
					9.74	pre-breeding	sisters
					5.71	pre-breeding	sisters
						pre-breeding	sisters
					8.72	pre-breeding	sisters
					7.44	pre-breeding	sisters
					8.1	pre-breeding	sisters
					6.07	pre-breeding	sisters
					3.49	8	sisters
					13.56	8	sisters
					2.27	8	sisters
					5.35	8	sisters
					10.71	8	sisters
					8.03	8	sisters
					6.76	8	sisters
					5.21	8	sisters
					4.66	9	sisters
					12.58	9	sisters
					5.28	9	sisters
					19.43	9	sisters
					18.43	9	sisters
					9.48	9	sisters
					4.66	9	sisters
					9.93	9	sisters
					11.62	10	sisters
					14.67	10	sisters
					14.88	10	sisters
					22.1	10	sisters
					17.45	10	sisters
					16.9	10	sisters
					15.4	10	sisters
					5.38	10	sisters
					16.68	11	sisters
					11.42	11	sisters
					16.68	11	sisters
					19.36	11	sisters
					16.82	11	sisters
					18.65	11	sisters
					9.32	11	sisters
					8.89	11	sisters
					23.83	12	sisters
					13	12	sisters
					12.37	12	sisters
					19.25	12	sisters
					19.68	12	sisters
					24.56	12	sisters
					17.22	12	sisters
					13.35	12	sisters
					21.64	13	sisters
					5.97	13	sisters
					16.76	13	sisters
					21.18	13	sisters
					27.11	13	sisters
					16.9	13	sisters
					20.11	13	sisters
					9.16	13	sisters
					17.74	14	sisters
					14.8	14	sisters
					18.21	14	sisters
					23.41	14	sisters
					21.09	14	sisters
					16.12	14	sisters
					23.32	14	sisters
					12.64	14	sisters

## Sheet: Fig4 data
Fig.4a	Fig.4a	Fig.4a	Fig.4a	Fig.4a	Fig.4a	Fig.4a	Fig.4a	Fig.4b	Fig.4b	Fig.4b	Fig.4ce	Fig.4c	Fig.4e	Fig.4ce	Fig.4ce	Fig.4df	Fig.4df	Fig.4f	Fig.4df	Fig.4df	Fig.4f
Unrelated investment own mother	Unrelated own mother food intake	Sister investment own mother	Sister own mother food intake	Unrelated investment mean per litter	Unrelated own mother food intake	Sister investment mean per litter	Sister own mother food intake	Milk investment relative to food intake	Focal mother A	relatedness	Communal litter size	Partner mother milk relative to production	Pup weight per g female intake	Litter birth order	Relatedness	Communal litter size	Partner mother milk relative to production	Pup weight	Litter birth order	Relatedness	Pair
0.586	0.49	0.561	0.5	0.57	0.55	0.47	0.5	0.031	own	unrelated	10	-0.031	0.06	first-born	unrelated	10	-0.011	7.51	second-born	unrelated	A
0.554	0.49	0.554	0.5	0.46	0.45	0.55	0.5	-0.018	own	unrelated	10	0.018	0.064	first-born	unrelated	10	0.006	7.13	second-born	unrelated	A
0.52	0.49	0.509	0.5	0.57	0.49	0.68	0.63	0.031	own	unrelated	10	-0.031	0.064	first-born	unrelated	10	0.002	6.89	second-born	unrelated	A
0.528	0.49	0.516	0.5	0.41	0.51	0.32	0.37	-0.116	own	unrelated	9	0.116	0.063	first-born	unrelated	10	-0.062	7.08	second-born	unrelated	A
0.595	0.49	0.582	0.5	0.56	0.52	0.66	0.58	-0.069	own	unrelated	9	-0.093	0.061	first-born	unrelated	10	0.021	6.96	second-born	unrelated	A
0.612	0.49	0.559	0.5	0.62	0.48	0.39	0.42	0.031	own	unrelated	9	-0.061	0.059	first-born	unrelated	10	-0.04	7.27	second-born	unrelated	A
0.568	0.49	0.563	0.5	0.5	0.54	0.61	0.53	0.049	own	unrelated	9	-0.027	0.057	first-born	unrelated	10	-0.026	6.92	second-born	unrelated	A
0.491	0.54	0.616	0.58	0.41	0.46	0.45	0.47	0.079	own	unrelated	9	-0.035	0.062	first-born	unrelated	15	-0.165	5.48	second-born	unrelated	I
0.509	0.54	0.648	0.58	0.65	0.6	0.55	0.54	0.041	own	unrelated	9	-0.102	0.061	first-born	unrelated	15	-0.132	4.97	second-born	unrelated	I
0.556	0.51	0.704	0.58	0.36	0.4	0.44	0.46	0	own	unrelated	9	0.069	0.061	first-born	unrelated	15	-0.108	5.48	second-born	unrelated	I
0.432	0.51	0.544	0.54	0.49	0.51	0.67	0.59	-0.002	own	unrelated	9	-0.118	0.061	first-born	unrelated	15	-0.077	5.18	second-born	unrelated	I
0.519	0.51	0.54	0.54	0.56	0.49	0.41	0.41	0.056	own	unrelated	9	-0.074	0.061	first-born	unrelated	15	-0.161	4.95	second-born	unrelated	I
0.432	0.51	0.517	0.54	0.53	0.5	0.36	0.39	-0.003	own	unrelated	15	-0.031	0.047	first-born	unrelated	15	-0.15	5.17	second-born	unrelated	I
0.522	0.51	0.597	0.54	0.45	0.5	0.64	0.61	0.05	own	unrelated	15	-0.049	0.046	first-born	unrelated	15	-0.187	5.17	second-born	unrelated	I
0.534	0.49	0.666	0.59	0.47	0.49	0.14	0.32	0.104	own	unrelated	15	-0.079	0.05	first-born	unrelated	15	-0.149	5.35	second-born	unrelated	I
0.522	0.49	0.627	0.59	0.59	0.51	0.89	0.68	0.038	own	unrelated	15	-0.041	0.05	first-born	unrelated	5	0.015	9.81	second-born	unrelated	J
0.44	0.49	0.663	0.59					0.105	own	unrelated	15	0	0.045	first-born	unrelated	5	0.05	9	second-born	unrelated	J
0.47	0.49	0.668	0.59					0.031	own	unrelated	15	0.002	0.047	first-born	unrelated	5	0.075	9.29	second-born	unrelated	J
0.436	0.49	0.763	0.59					0.054	own	unrelated	15	-0.056	0.048	first-born	unrelated	10	0.024	6.81	second-born	unrelated	K
0.444	0.49	0.649	0.59					0.015	own	unrelated	5	0.049	0.093	first-born	unrelated	10	-0.013	6.39	second-born	unrelated	K
0.436	0.49	0.355	0.39					-0.015	own	unrelated	5	0.032	0.1	first-born	unrelated	10	0.112	6.35	second-born	unrelated	K
0.46	0.45	0.369	0.39					-0.05	own	unrelated	10	0.003	0.069	first-born	unrelated	10	0.052	6.41	second-born	unrelated	K
0.443	0.45	0.365	0.39					-0.075	own	unrelated	10	-0.05	0.068	first-born	unrelated	11	-0.098	4.95	second-born	unrelated	M
0.447	0.45	0.388	0.39					0.098	own	unrelated	10	-0.104	0.068	first-born	unrelated	11	-0.061	4.67	second-born	unrelated	M
0.511	0.45	0.332	0.39					0.061	own	unrelated	10	-0.038	0.066	first-born	unrelated	11	-0.042	4.87	second-born	unrelated	M
0.428	0.45	0.341	0.37					0.042	own	unrelated	10	-0.105	0.067	first-born	unrelated	11	-0.039	4.83	second-born	unrelated	M
0.489	0.45	0.299	0.37					0.039	own	unrelated	10	-0.031	0.062	first-born	unrelated	11	-0.076	4.77	second-born	unrelated	M
0.474	0.45	0.455	0.47					0.076	own	unrelated	11	-0.05	0.053	first-born	unrelated	11	-0.071	4.36	second-born	unrelated	M
0.644	0.48	0.398	0.47					0.071	own	unrelated	11	0.074	0.056	first-born	unrelated	7	0.037	8.44	second-born	unrelated	O
0.611	0.48	0.442	0.47					0.035	own	unrelated	11	-0.014	0.054	first-born	unrelated	7	0.077	8.41	second-born	unrelated	O
0.587	0.48	0.444	0.47					0.04	own	unrelated	11	0.074	0.055	first-born	unrelated	7	0.034	8.92	second-born	unrelated	O
0.556	0.48	0.471	0.47					0.077	own	unrelated	11	-0.016	0.048	first-born	unrelated	7	0.059	9.72	second-born	unrelated	O
0.64	0.48	0.504	0.47					0.1	own	unrelated	7	-0.054	0.081	first-born	unrelated	7	0.029	9.53	second-born	unrelated	O
0.629	0.48	0.91	0.68					0.067	own	unrelated	7	-0.015	0.08	first-born	unrelated	14	-0.035	6.24	second-born	unrelated	Q
0.666	0.48	0.858	0.68					0.069	own	unrelated	14	-0.048	0.053	first-born	unrelated	14	-0.04	6.37	second-born	unrelated	Q
0.628	0.48	0.898	0.68					0.146	own	unrelated	14	-0.035	0.046	first-born	unrelated	14	-0.077	5.34	second-born	unrelated	Q
0.38	0.4	0.416	0.5					-0.093	partner	unrelated	14	0.047	0.049	first-born	unrelated	14	-0.1	5.98	second-born	unrelated	Q
0.417	0.4	0.482	0.5					-0.061	partner	unrelated	14	0.016	0.049	first-born	unrelated	14	-0.067	6.19	second-born	unrelated	Q
0.292	0.4	0.512	0.5					-0.027	partner	unrelated	14	0.05	0.046	first-born	unrelated	14	-0.069	6.05	second-born	unrelated	Q
0.352	0.4	0.662	0.63					-0.035	partner	unrelated	14	0.043	0.049	first-born	unrelated	14	-0.146	4.65	second-born	unrelated	Q
0.465	0.5	0.696	0.63					-0.102	partner	unrelated	14	0.05	0.049	first-born	unrelated	4	0.026	8.43	second-born	sisters	C
0.424	0.5	0.602	0.53					-0.118	partner	unrelated	10	-0.06	0.077	first-born	sisters	4	0.068	8.73	second-born	sisters	C
0.467	0.5	0.633	0.53					-0.074	partner	unrelated	10	-0.053	0.077	first-born	sisters	7	0.027	6.98	second-born	sisters	E
0.442	0.5	0.673	0.53					0.049	partner	unrelated	10	0.084	0.09	first-born	sisters	7	0.048	7.13	second-born	sisters	E
0.472	0.5	0.59	0.53					0.032	partner	unrelated	10	0.017	0.08	first-born	sisters	7	0.082	7.59	second-born	sisters	E
0.583	0.55	0.536	0.53					-0.05	partner	unrelated	10	-0.008	0.077	first-born	sisters	7	-0.034	7.24	second-born	sisters	E
0.534	0.55	0.611	0.53					0.074	partner	unrelated	10	-0.015	0.077	first-born	sisters	15	0.011	5.98	second-born	sisters	F
0.582	0.55	0.608	0.53					-0.014	partner	unrelated	10	-0.082	0.078	first-born	sisters	15	0.069	6.51	second-born	sisters	F
0.391	0.51	0.602	0.53					0.074	partner	unrelated	10	-0.058	0.077	first-born	sisters	15	0.024	6.31	second-born	sisters	F
0.437	0.51	0.613	0.53					-0.016	partner	unrelated	10	-0.013	0.114	first-born	sisters	15	0.023	5.68	second-born	sisters	F
0.552	0.52	0.173	0.32					-0.048	partner	unrelated	10	-0.062	0.084	first-born	sisters	15	-0.004	5.96	second-born	sisters	F
0.57	0.52	0.121	0.32					-0.035	partner	unrelated	4	-0.029	0.118	first-born	sisters	15	-0.038	6.53	second-born	sisters	F
0.6	0.52	0.14	0.32					0.047	partner	unrelated	4	-0.063	0.103	first-born	sisters	11	0.038	6.72	second-born	sisters	G
0.562	0.52	0.119	0.32					0.016	partner	unrelated	7	-0.033	0.095	first-born	sisters	11	0.044	6.99	second-born	sisters	G
0.521	0.52	0.143	0.32					0.05	partner	unrelated	7	-0.065	0.089	first-born	sisters	11	0.039	7.01	second-born	sisters	G
0.519	0.52	0.391	0.42					0.043	partner	unrelated	7	-0.121	0.092	first-born	sisters	11	-0.054	6.35	second-born	sisters	G
0.577	0.52	0.37	0.42					0.05	partner	unrelated	15	-0.068	0.047	first-born	sisters	11	0.055	7.07	second-born	sisters	G
0.593	0.6	0.335	0.42					-0.011	partner	unrelated	15	-0.1	0.049	first-born	sisters	11	0.001	6.31	second-born	sisters	G
0.646	0.6	0.452	0.42					0.006	partner	unrelated	15	-0.14	0.05	first-born	sisters	11	0.037	6.74	second-born	sisters	G
0.701	0.6	0.421	0.46					0.002	partner	unrelated	15	-0.057	0.047	first-born	sisters	13	-0.055	5.27	second-born	sisters	H
0.635	0.6	0.416	0.46					-0.062	partner	unrelated	15	-0.002	0.05	first-born	sisters	13	-0.014	6.57	second-born	sisters	H
0.701	0.6	0.42	0.46					0.021	partner	unrelated	15	-0.077	0.05	first-born	sisters	13	0.082	5.84	second-born	sisters	H
0.627	0.6	0.513	0.46					-0.04	partner	unrelated	15	-0.075	0.046	first-born	sisters	13	-0.022	6.13	second-born	sisters	H
0.553	0.5	0.404	0.46					-0.026	partner	unrelated	15	-0.069	0.052	first-born	sisters	13	0.053	6.06	second-born	sisters	H
0.514	0.5	0.458	0.46					-0.165	partner	unrelated	15	-0.08	0.051	first-born	sisters	13	-0.057	5.42	second-born	sisters	H
0.444	0.46	0.422	0.46					-0.132	partner	unrelated	11	-0.003	0.066	first-born	sisters	13	0.065	5.83	second-born	sisters	H
0.409	0.46	0.468	0.41					-0.108	partner	unrelated	11	0.001	0.061	first-born	sisters	9	0.019	6.39	second-born	sisters	L
0.384	0.46	0.427	0.41					-0.077	partner	unrelated	11	0.024	0.061	first-born	sisters	9	-0.053	6.66	second-born	sisters	L
0.592	0.49	0.331	0.41					-0.161	partner	unrelated	11	-0.056	0.068	first-born	sisters	9	-0.03	6.73	second-born	sisters	L
0.555	0.49	0.435	0.41					-0.15	partner	unrelated	13	-0.079	0.061	first-born	sisters	9	-0.047	6.55	second-born	sisters	L
0.536	0.49	0.36	0.41					-0.187	partner	unrelated	13	-0.04	0.062	first-born	sisters	8	-0.231	3.49	second-born	sisters	R
0.533	0.49	0.47	0.41					-0.149	partner	unrelated	13	-0.076	0.065	first-born	sisters	8	-0.179	3.25	second-born	sisters	R
0.57	0.49	0.348	0.41					0.024	partner	unrelated	13	-0.081	0.062	first-born	sisters	8	-0.219	3.51	second-born	sisters	R
0.566	0.49	0.589	0.61					-0.013	partner	unrelated	13	-0.176	0.057	first-born	sisters
0.548	0.51	0.661	0.61					0.112	partner	unrelated	13	-0.062	0.062	first-born	sisters
0.554	0.51	0.639	0.61					0.052	partner	unrelated	9	0.037	0.077	first-born	sisters
0.59	0.51	0.655	0.61					0.037	partner	unrelated	9	0.023	0.075	first-born	sisters
0.613	0.51							0.077	partner	unrelated	9	0.026	0.07	first-born	sisters
0.581	0.51							0.034	partner	unrelated	9	0.003	0.068	first-born	sisters
0.583	0.51							0.059	partner	unrelated	9	0.059	0.078	first-born	sisters
0.66	0.51							0.029	partner	unrelated	8	0.148	0.086	first-born	sisters
								-0.084	own	sisters	8	0.2	0.085	first-born	sisters
								-0.017	own	sisters	8	0.181	0.091	first-born	sisters
								0.013	own	sisters	8	0.202	0.085	first-born	sisters
								0.029	own	sisters	8	0.178	0.087	first-born	sisters
								0.063	own	sisters
								0.068	own	sisters
								0.1	own	sisters
								0.14	own	sisters
								0.057	own	sisters
								0.002	own	sisters
								0.077	own	sisters
								0.075	own	sisters
								0.069	own	sisters
								0.08	own	sisters
								-0.148	own	sisters
								-0.2	own	sisters
								-0.181	own	sisters
								-0.202	own	sisters
								-0.178	own	sisters
								-0.027	own	sisters
								-0.048	own	sisters
								-0.082	own	sisters
								0.034	own	sisters
								-0.038	own	sisters
								-0.044	own	sisters
								-0.039	own	sisters
								0.054	own	sisters
								-0.055	own	sisters
								-0.001	own	sisters
								-0.037	own	sisters
								0.055	own	sisters
								0.014	own	sisters
								-0.082	own	sisters
								0.022	own	sisters
								-0.053	own	sisters
								0.057	own	sisters
								-0.065	own	sisters
								-0.019	own	sisters
								0.053	own	sisters
								0.03	own	sisters
								0.047	own	sisters
								-0.06	partner	sisters
								-0.053	partner	sisters
								-0.008	partner	sisters
								-0.015	partner	sisters
								-0.082	partner	sisters
								-0.058	partner	sisters
								-0.062	partner	sisters
								-0.033	partner	sisters
								-0.065	partner	sisters
								-0.121	partner	sisters
								-0.003	partner	sisters
								0.001	partner	sisters
								0.024	partner	sisters
								-0.056	partner	sisters
								-0.079	partner	sisters
								-0.04	partner	sisters
								-0.076	partner	sisters
								-0.081	partner	sisters
								-0.176	partner	sisters
								-0.062	partner	sisters
								0.037	partner	sisters
								0.023	partner	sisters
								0.026	partner	sisters
								0.003	partner	sisters
								0.059	partner	sisters
								0.026	partner	sisters
								0.068	partner	sisters
								0.011	partner	sisters
								0.069	partner	sisters
								0.024	partner	sisters
								0.023	partner	sisters
								-0.004	partner	sisters
								-0.038	partner	sisters
								-0.231	partner	sisters
								-0.179	partner	sisters
								-0.219	partner	sisters

## Sheet: Fig5 data
Fig.5ab	Fig.5a	Fig.5b	Fig.5ab	Fig.5c	Fig.5c	Fig.5c	Fig.5d	Fig.5d	Fig.5d	Fig.5e	Fig.5e	Fig.5e
Food intake per female	Own litter size	Communal litter size	Relatedness	Proportional bias between females	Class	Relatedness	Female food intake	Female in each pair	Relatedness	Food intake per own pup	Number of own vs partner pups	Relatedness
66.5	3	10	unrelated	0.09	female pre-breeding	unrelated	66.5	higher	unrelated	22.17	-4	unrelated
54.17	7	10	unrelated	-0.03	female pre-breeding	unrelated	63.74	higher	unrelated	8.87	5	unrelated
62.09	7	9	unrelated	0.13	female pre-breeding	unrelated	73.95	higher	unrelated	10.56	-1	unrelated
63.74	2	9	unrelated	0.03	female pre-breeding	unrelated	57.96	higher	unrelated	28.98	-1	unrelated
73.95	7	15	unrelated	-0.03	female pre-breeding	unrelated	73.24	higher	unrelated	12.21	2	unrelated
68.01	8	15	unrelated	0.14	female pre-breeding	unrelated	54.7	higher	unrelated	10.94	-1	unrelated
57.96	2	5	unrelated	0.05	female pre-breeding	unrelated	52.57	higher	unrelated	26.17	-3	unrelated
49.26	3	5	unrelated	-0.08	female pre-breeding	unrelated	68.71	higher	unrelated	9.29	0	unrelated
73.24	6	10	unrelated	-0.12	female pre-breeding	sisters	46.51	higher	sisters	7.74	4	unrelated
49.62	4	10	unrelated	0.09	female pre-breeding	sisters	51.32	higher	sisters	31.87	-5	unrelated
54.7	5	11	unrelated	-0.19	female pre-breeding	sisters	47.6	higher	sisters	8.5	1	unrelated
53.49	6	11	unrelated		female pre-breeding	sisters	67.41	higher	sisters	16.42	1	unrelated
52.33	2	7	unrelated	0.31	female pre-breeding	sisters	70.77	higher	sisters	12.41	-2	unrelated
52.57	5	7	unrelated	0.23	female pre-breeding	sisters	63.86	higher	sisters	8.92	1	unrelated
65.04	7	14	unrelated	-0.08	female pre-breeding	sisters	57.23	higher	sisters	10.51	3	unrelated
68.71	7	14	unrelated	0.2	female pre-breeding	sisters	41.55	higher	sisters	9.82	0	unrelated
46.37	3	10	sisters	0.1	female lactation	unrelated	54.17	lower	unrelated	15.46	-4	sisters
46.51	7	10	sisters	0.01	female lactation	unrelated	62.09	lower	unrelated	25.66	0	sisters
51.32	2	4	sisters	0.04	female lactation	unrelated	68.01	lower	unrelated	15.87	-1	sisters
29.76	2	4	sisters	0.08	female lactation	unrelated	49.26	lower	unrelated	7.49	3	sisters
47.6	3	7	sisters	0.19	female lactation	unrelated	49.62	lower	unrelated	17.69	-3	sisters
34.08	4	7	sisters	0.01	female lactation	unrelated	53.49	lower	unrelated	10.64	-1	sisters
67.41	9	15	sisters	0	female lactation	unrelated	52.33	lower	unrelated	7.36	1	sisters
58.93	6	15	sisters	0.03	female lactation	unrelated	65.04	lower	unrelated	3.93	2	sisters
70.77	4	11	sisters	0	female lactation	sisters	46.37	lower	sisters	6.64	4	sisters
60.1	7	11	sisters	0.27	female lactation	sisters	29.76	lower	sisters	14.88	0	sisters
63.86	6	13	sisters	0.17	female lactation	sisters	34.08	lower	sisters	8.52	1	sisters
44.95	7	13	sisters	0.07	female lactation	sisters	58.93	lower	sisters	9.82	-3	sisters
36.82	5	9	sisters	0.08	female lactation	sisters	60.1	lower	sisters	8.59	3	sisters
57.23	4	9	sisters	0.17	female lactation	sisters	44.95	lower	sisters	6.42	1	sisters
19.65	5	8	sisters	0.22	female lactation	sisters	36.82	lower	sisters	14.31	-1	sisters
41.55	3	8	sisters	0.36	female lactation	sisters	19.65	lower	sisters	13.85	-2	sisters
				0.172	pup from either female	unrelated
				0.108	pup from either female	unrelated
				0.04	pup from either female	unrelated
				0.056	pup from either female	unrelated
				0.19	pup from either female	unrelated
				0.223	pup from either female	unrelated
				0.136	pup from either female	unrelated
				0.018	pup from either female	unrelated
				0.018	pup from either female	unrelated
				0.112	pup from either female	unrelated
				0.137	pup from either female	unrelated
				0.038	pup from either female	unrelated
				0.136	pup from either female	unrelated
				0.043	pup from either female	unrelated
				0.068	pup from either female	unrelated
				0.043	pup from either female	unrelated
				0.121	pup from either female	unrelated
				0.06	pup from either female	unrelated
				0.128	pup from either female	unrelated
				0.113	pup from either female	unrelated
				0.127	pup from either female	unrelated
				0.08	pup from either female	unrelated
				0.114	pup from either female	unrelated
				0.106	pup from either female	unrelated
				0.023	pup from either female	unrelated
				0.144	pup from either female	unrelated
				0.022	pup from either female	unrelated
				0.051	pup from either female	unrelated
				0.287	pup from either female	unrelated
				0.222	pup from either female	unrelated
				0.175	pup from either female	unrelated
				0.112	pup from either female	unrelated
				0.281	pup from either female	unrelated
				0.258	pup from either female	unrelated
				0.333	pup from either female	unrelated
				0.256	pup from either female	unrelated
				0.24	pup from either female	unrelated
				0.166	pup from either female	unrelated
				0.416	pup from either female	unrelated
				0.296	pup from either female	unrelated
				0.071	pup from either female	unrelated
				0.151	pup from either female	unrelated
				0.066	pup from either female	unrelated
				0.115	pup from either female	unrelated
				0.057	pup from either female	unrelated
				0.165	pup from either female	unrelated
				0.067	pup from either female	unrelated
				0.165	pup from either female	unrelated
				0.219	pup from either female	unrelated
				0.126	pup from either female	unrelated
				0.104	pup from either female	unrelated
				0.14	pup from either female	unrelated
				0.2	pup from either female	unrelated
				0.124	pup from either female	unrelated
				0.042	pup from either female	unrelated
				0.038	pup from either female	unrelated
				0.155	pup from either female	unrelated
				0.187	pup from either female	unrelated
				0.292	pup from either female	unrelated
				0.401	pup from either female	unrelated
				0.269	pup from either female	unrelated
				0.402	pup from either female	unrelated
				0.254	pup from either female	unrelated
				0.107	pup from either female	unrelated
				0.027	pup from either female	unrelated
				0.111	pup from either female	unrelated
				0.182	pup from either female	unrelated
				0.231	pup from either female	unrelated
				0.185	pup from either female	unrelated
				0.11	pup from either female	unrelated
				0.072	pup from either female	unrelated
				0.066	pup from either female	unrelated
				0.141	pup from either female	unrelated
				0.131	pup from either female	unrelated
				0.097	pup from either female	unrelated
				0.108	pup from either female	unrelated
				0.181	pup from either female	unrelated
				0.227	pup from either female	unrelated
				0.161	pup from either female	unrelated
				0.165	pup from either female	unrelated
				0.32	pup from either female	unrelated
				0.122	pup from either female	sisters
				0.108	pup from either female	sisters
				0.018	pup from either female	sisters
				0.032	pup from either female	sisters
				0.165	pup from either female	sisters
				0.118	pup from either female	sisters
				0.126	pup from either female	sisters
				0.232	pup from either female	sisters
				0.295	pup from either female	sisters
				0.408	pup from either female	sisters
				0.088	pup from either female	sisters
				0.08	pup from either female	sisters
				0.034	pup from either female	sisters
				0.194	pup from either female	sisters
				0.333	pup from either female	sisters
				0.255	pup from either female	sisters
				0.326	pup from either female	sisters
				0.336	pup from either female	sisters
				0.525	pup from either female	sisters
				0.298	pup from either female	sisters
				0.291	pup from either female	sisters
				0.262	pup from either female	sisters
				0.269	pup from either female	sisters
				0.224	pup from either female	sisters
				0.336	pup from either female	sisters
				0.318	pup from either female	sisters
				0.402	pup from either female	sisters
				0.09	pup from either female	sisters
				0.204	pup from either female	sisters
				0.116	pup from either female	sisters
				0.112	pup from either female	sisters
				0.059	pup from either female	sisters
				0.009	pup from either female	sisters
				0.82	pup from either female	sisters
				0.716	pup from either female	sisters
				0.795	pup from either female	sisters
				0.169	pup from either female	sisters
				0.035	pup from either female	sisters
				0.024	pup from either female	sisters
				0.325	pup from either female	sisters
				0.393	pup from either female	sisters
				0.203	pup from either female	sisters
				0.266	pup from either female	sisters
				0.347	pup from either female	sisters
				0.181	pup from either female	sisters
				0.072	pup from either female	sisters
				0.221	pup from either female	sisters
				0.216	pup from either female	sisters
				0.205	pup from either female	sisters
				0.226	pup from either female	sisters
				0.654	pup from either female	sisters
				0.757	pup from either female	sisters
				0.72	pup from either female	sisters
				0.762	pup from either female	sisters
				0.714	pup from either female	sisters
				0.219	pup from either female	sisters
				0.261	pup from either female	sisters
				0.33	pup from either female	sisters
				0.097	pup from either female	sisters
				0.157	pup from either female	sisters
				0.169	pup from either female	sisters
				0.16	pup from either female	sisters
				0.026	pup from either female	sisters
				0.192	pup from either female	sisters
				0.084	pup from either female	sisters
				0.155	pup from either female	sisters
				0.064	pup from either female	sisters
				0.146	pup from either female	sisters
				0.338	pup from either female	sisters
				0.13	pup from either female	sisters
				0.28	pup from either female	sisters
				0.06	pup from either female	sisters
				0.303	pup from either female	sisters
				0.179	pup from either female	sisters
				0.323	pup from either female	sisters
				0.278	pup from either female	sisters
				0.311	pup from either female	sisters
				-0.172	pup from higher intake female	unrelated
				-0.108	pup from higher intake female	unrelated
				-0.04	pup from higher intake female	unrelated
				-0.056	pup from higher intake female	unrelated
				-0.19	pup from higher intake female	unrelated
				-0.223	pup from higher intake female	unrelated
				-0.136	pup from higher intake female	unrelated
				-0.018	pup from higher intake female	unrelated
				0.018	pup from higher intake female	unrelated
				0.112	pup from higher intake female	unrelated
				-0.137	pup from higher intake female	unrelated
				0.038	pup from higher intake female	unrelated
				-0.136	pup from higher intake female	unrelated
				0.043	pup from higher intake female	unrelated
				-0.068	pup from higher intake female	unrelated
				-0.043	pup from higher intake female	unrelated
				0.121	pup from higher intake female	unrelated
				0.06	pup from higher intake female	unrelated
				0.128	pup from higher intake female	unrelated
				0.113	pup from higher intake female	unrelated
				0.127	pup from higher intake female	unrelated
				0.08	pup from higher intake female	unrelated
				0.114	pup from higher intake female	unrelated
				0.106	pup from higher intake female	unrelated
				-0.023	pup from higher intake female	unrelated
				0.144	pup from higher intake female	unrelated
				0.022	pup from higher intake female	unrelated
				0.051	pup from higher intake female	unrelated
				-0.287	pup from higher intake female	unrelated
				-0.222	pup from higher intake female	unrelated
				-0.175	pup from higher intake female	unrelated
				-0.112	pup from higher intake female	unrelated
				-0.281	pup from higher intake female	unrelated
				-0.258	pup from higher intake female	unrelated
				-0.333	pup from higher intake female	unrelated
				-0.256	pup from higher intake female	unrelated
				0.24	pup from higher intake female	unrelated
				0.166	pup from higher intake female	unrelated
				0.416	pup from higher intake female	unrelated
				0.296	pup from higher intake female	unrelated
				-0.071	pup from higher intake female	unrelated
				-0.151	pup from higher intake female	unrelated
				-0.066	pup from higher intake female	unrelated
				-0.115	pup from higher intake female	unrelated
				-0.057	pup from higher intake female	unrelated
				0.165	pup from higher intake female	unrelated
				0.067	pup from higher intake female	unrelated
				0.165	pup from higher intake female	unrelated
				-0.219	pup from higher intake female	unrelated
				-0.126	pup from higher intake female	unrelated
				0.104	pup from higher intake female	unrelated
				0.14	pup from higher intake female	unrelated
				0.2	pup from higher intake female	unrelated
				0.124	pup from higher intake female	unrelated
				0.042	pup from higher intake female	unrelated
				0.038	pup from higher intake female	unrelated
				0.155	pup from higher intake female	unrelated
				0.187	pup from higher intake female	unrelated
				0.292	pup from higher intake female	unrelated
				0.401	pup from higher intake female	unrelated
				0.269	pup from higher intake female	unrelated
				0.402	pup from higher intake female	unrelated
				0.254	pup from higher intake female	unrelated
				-0.107	pup from higher intake female	unrelated
				-0.027	pup from higher intake female	unrelated
				0.111	pup from higher intake female	unrelated
				0.182	pup from higher intake female	unrelated
				0.231	pup from higher intake female	unrelated
				-0.185	pup from higher intake female	unrelated
				-0.11	pup from higher intake female	unrelated
				-0.072	pup from higher intake female	unrelated
				-0.066	pup from higher intake female	unrelated
				-0.141	pup from higher intake female	unrelated
				-0.131	pup from higher intake female	unrelated
				0.097	pup from higher intake female	unrelated
				0.108	pup from higher intake female	unrelated
				0.181	pup from higher intake female	unrelated
				0.227	pup from higher intake female	unrelated
				0.161	pup from higher intake female	unrelated
				0.165	pup from higher intake female	unrelated
				0.32	pup from higher intake female	unrelated
				0.122	pup from higher intake female	sisters
				0.108	pup from higher intake female	sisters
				0.018	pup from higher intake female	sisters
				0.032	pup from higher intake female	sisters
				0.165	pup from higher intake female	sisters
				0.118	pup from higher intake female	sisters
				0.126	pup from higher intake female	sisters
				0.232	pup from higher intake female	sisters
				0.295	pup from higher intake female	sisters
				0.408	pup from higher intake female	sisters
				0.088	pup from higher intake female	sisters
				0.08	pup from higher intake female	sisters
				0.034	pup from higher intake female	sisters
				0.194	pup from higher intake female	sisters
				0.333	pup from higher intake female	sisters
				0.255	pup from higher intake female	sisters
				0.326	pup from higher intake female	sisters
				0.336	pup from higher intake female	sisters
				0.525	pup from higher intake female	sisters
				0.298	pup from higher intake female	sisters
				0.291	pup from higher intake female	sisters
				0.262	pup from higher intake female	sisters
				0.269	pup from higher intake female	sisters
				0.224	pup from higher intake female	sisters
				0.336	pup from higher intake female	sisters
				0.318	pup from higher intake female	sisters
				0.402	pup from higher intake female	sisters
				0.09	pup from higher intake female	sisters
				0.204	pup from higher intake female	sisters
				0.116	pup from higher intake female	sisters
				0.112	pup from higher intake female	sisters
				0.059	pup from higher intake female	sisters
				-0.009	pup from higher intake female	sisters
				0.82	pup from higher intake female	sisters
				0.716	pup from higher intake female	sisters
				0.795	pup from higher intake female	sisters
				0.169	pup from higher intake female	sisters
				0.035	pup from higher intake female	sisters
				-0.024	pup from higher intake female	sisters
				0.325	pup from higher intake female	sisters
				0.393	pup from higher intake female	sisters
				0.203	pup from higher intake female	sisters
				0.266	pup from higher intake female	sisters
				0.347	pup from higher intake female	sisters
				0.181	pup from higher intake female	sisters
				0.072	pup from higher intake female	sisters
				0.221	pup from higher intake female	sisters
				0.216	pup from higher intake female	sisters
				0.205	pup from higher intake female	sisters
				0.226	pup from higher intake female	sisters
				0.654	pup from higher intake female	sisters
				0.757	pup from higher intake female	sisters
				0.72	pup from higher intake female	sisters
				0.762	pup from higher intake female	sisters
				0.714	pup from higher intake female	sisters
				0.219	pup from higher intake female	sisters
				0.261	pup from higher intake female	sisters
				0.33	pup from higher intake female	sisters
				0.097	pup from higher intake female	sisters
				0.157	pup from higher intake female	sisters
				0.169	pup from higher intake female	sisters
				0.16	pup from higher intake female	sisters
				-0.026	pup from higher intake female	sisters
				0.192	pup from higher intake female	sisters
				0.084	pup from higher intake female	sisters
				0.155	pup from higher intake female	sisters
				0.064	pup from higher intake female	sisters
				0.146	pup from higher intake female	sisters
				0.338	pup from higher intake female	sisters
				0.13	pup from higher intake female	sisters
				0.28	pup from higher intake female	sisters
				0.06	pup from higher intake female	sisters
				0.303	pup from higher intake female	sisters
				0.179	pup from higher intake female	sisters
				0.323	pup from higher intake female	sisters
				0.278	pup from higher intake female	sisters
				0.311	pup from higher intake female	sisters
